# Supplementary material for: Clinical validation of the Tempus xO assay
Source: Oncotarget. 2018 May 25;9(40):25826–32. doi: 10.18632/oncotarget.25381 (PMC5995233; doi:10.18632/oncotarget.25381)
Supplement: Supplementary file 2 [file oncotarget-09-25826-s002.xlsx]

## Sheet: Table 1
Supplementary Table 1: Tempus xO oncology panel, 1711 gene list
Number	Symbol
1	AATK
2	ABCA1
3	ABCB1
4	ABCB11
5	ABCB4
6	ABCC1
7	ABCC2
8	ABCG1
9	ABCG2
10	ABI1
11	ABL1
12	ABL2
13	ACE
14	ACSL6
15	ACTA2
16	ACTC1
17	ACVR1
18	ACVR1B
19	ACVR2A
20	ACVR2B
21	ADAM17
22	ADAMTS20
23	ADGRA2
24	ADGRB3
25	ADGRL2
26	ADGRL3
27	ADRB1
28	ADRB2
29	AFF1
30	AFF2
31	AFF3
32	AHR
33	AIP
34	AJUBA
35	AKAP9
36	AKT1
37	AKT2
38	AKT3
39	ALK
40	ALKBH6
41	ALOX12B
42	ALOX5
43	AMER1
44	APC
45	APEX1
46	APH1A
47	APOA1
48	APOB
49	AR
50	ARAF
51	AREG
52	ARFRP1
53	ARHGAP10
54	ARHGAP26
55	ARHGAP35
56	ARID1A
57	ARID1B
58	ARID2
59	ARID5B
60	ARNT
61	ARNT2
62	ARPC1A
63	ARPC1B
64	ARTN
65	ARX
66	ASCL1
67	ASCL2
68	ASCL3
69	ASCL4
70	ASCL5
71	ASH1L
72	ASH2L
73	ASPSCR1
74	ASXL1
75	ASXL2
76	ASXL3
77	ATAD2
78	ATAD2B
79	ATF1
80	ATM
81	ATR
82	ATRX
83	AURKA
84	AURKB
85	AURKC
86	AXIN1
87	AXIN2
88	AXL
89	B2M
90	BABAM1
91	BACH1
92	BACH2
93	BAG4
94	BAP1
95	BARD1
96	BAX
97	BAZ1A
98	BAZ1B
99	BAZ2A
100	BAZ2B
101	BBC3
102	BCAR3
103	BCL10
104	BCL11A
105	BCL11B
106	BCL2
107	BCL2A1
108	BCL2L1
109	BCL2L11
110	BCL2L2
111	BCL3
112	BCL6
113	BCL7A
114	BCL9
115	BCLAF1
116	BCOR
117	BCORL1
118	BCR
119	BDNF
120	BID
121	BIRC2
122	BIRC3
123	BIRC5
124	BIRC8
125	BLK
126	BLM
127	BLNK
128	BMI1
129	BMPR1A
130	BMPR1B
131	BMX
132	BPTF
133	BRAF
134	BRCA1
135	BRCA2
136	BRD1
137	BRD2
138	BRD3
139	BRD4
140	BRD7
141	BRD8
142	BRD9
143	BRDT
144	BRIP1
145	BRPF1
146	BRPF3
147	BRWD1
148	BRWD3
149	BTC
150	BTG1
151	BTG2
152	BTG3
153	BTK
154	BTRC
155	BUB1
156	BUB1B
157	BUB3
158	CACNA1C
159	CACNA1S
160	CACNB2
161	CADM2
162	CALR
163	CAMTA1
164	CAPRIN2
165	CARD10
166	CARD11
167	CARD6
168	CARD8
169	CARM1
170	CASC11
171	CASP8
172	CBFA2T2
173	CBFA2T3
174	CBFB
175	CBL
176	CBLB
177	CBLC
178	CBX1
179	CBX2
180	CBX3
181	CBX4
182	CBX5
183	CBX6
184	CBX7
185	CBX8
186	CCDC6
187	CCNB3
188	CCND1
189	CCND2
190	CCND3
191	CCNE1
192	CCNE2
193	CCNL1
194	CD1D
195	CD22
196	CD274
197	CD276
198	CD28
199	CD40
200	CD40LG
201	CD44
202	CD70
203	CD79A
204	CD79B
205	CD80
206	CD86
207	CDC14A
208	CDC20
209	CDC25A
210	CDC25B
211	CDC25C
212	CDC42
213	CDC6
214	CDC73
215	CDH1
216	CDH10
217	CDH11
218	CDH2
219	CDH20
220	CDH3
221	CDH5
222	CDH7
223	CDK1
224	CDK10
225	CDK11A
226	CDK11B
227	CDK12
228	CDK13
229	CDK14
230	CDK15
231	CDK16
232	CDK17
233	CDK18
234	CDK19
235	CDK2
236	CDK20
237	CDK3
238	CDK4
239	CDK5
240	CDK6
241	CDK7
242	CDK8
243	CDK9
244	CDKN1A
245	CDKN1B
246	CDKN1C
247	CDKN2A
248	CDKN2B
249	CDKN2C
250	CDKN3
251	CDX1
252	CDX2
253	CEBPA
254	CEBPB
255	CEBPD
256	CEBPE
257	CEBPG
258	CEBPZ
259	CECR2
260	CENPE
261	CES1
262	CES2
263	CHD1
264	CHD1L
265	CHD2
266	CHD3
267	CHD4
268	CHD5
269	CHD6
270	CHD7
271	CHD9
272	CHEK1
273	CHEK2
274	CHIC1
275	CHIC2
276	CHUK
277	CIC
278	CIITA
279	CKS1B
280	CKS2
281	CLIP1
282	CMPK1
283	CNKSR1
284	CNOT3
285	CNTFR
286	COL3A1
287	COMT
288	COPS3
289	CRBN
290	CREB1
291	CREB3L1
292	CREB3L2
293	CREB3L4
294	CREBBP
295	CREM
296	CRHR1
297	CRK
298	CRKL
299	CRLF2
300	CRTC1
301	CRTC2
302	CRTC3
303	CSF1
304	CSF1R
305	CSF2RA
306	CSF2RB
307	CSF3R
308	CSK
309	CSNK1D
310	CSNK1E
311	CTCF
312	CTCFL
313	CTLA4
314	CTNNA1
315	CTNNA2
316	CTNNA3
317	CTNNB1
318	CTNND1
319	CTSD
320	CTSL
321	CTSS
322	CUL3
323	CUL4A
324	CUL4B
325	CUX1
326	CYLD
327	CYP17A1
328	CYP1A2
329	CYP21A2
330	CYP2A6
331	CYP2B6
332	CYP2C19
333	CYP2C8
334	CYP2C9
335	CYP2D6
336	CYP2J2
337	CYP2R1
338	CYP3A4
339	CYP3A5
340	CYP4F2
341	DACH1
342	DACH2
343	DAXX
344	DBH
345	DCC
346	DCUN1D1
347	DCUN1D2
348	DDB2
349	DDIT3
350	DDR1
351	DDR2
352	DDX3X
353	DDX5
354	DDX6
355	DEK
356	DHFR
357	DHH
358	DIAPH1
359	DIAPH2
360	DIAPH3
361	DICER1
362	DIRAS3
363	DIS3
364	DKC1
365	DMXL1
366	DNM2
367	DNMT1
368	DNMT3A
369	DNMT3B
370	DNMT3L
371	DOCK2
372	DOT1L
373	DPYD
374	DRD1
375	DRD2
376	DSC2
377	DSG2
378	DSP
379	DUSP22
380	DVL1
381	DVL2
382	DVL3
383	DYRK2
384	E2F1
385	E2F3
386	E2F5
387	E2F6
388	E2F7
389	EBF1
390	ECT2L
391	EED
392	EGF
393	EGFR
394	EGR1
395	EGR2
396	EHF
397	EHMT1
398	EHMT2
399	EIF1AX
400	ELANE
401	ELF1
402	ELF2
403	ELF3
404	ELF4
405	ELF5
406	ELK1
407	ELK3
408	ELK4
409	ELP3
410	EML4
411	EMSY
412	EP300
413	EPCAM
414	EPGN
415	EPHA1
416	EPHA2
417	EPHA3
418	EPHA4
419	EPHA5
420	EPHA6
421	EPHA7
422	EPHA8
423	EPHB1
424	EPHB2
425	EPHB3
426	EPHB4
427	EPHB6
428	EPOR
429	ERBB2
430	ERBB3
431	ERBB4
432	ERCC1
433	ERCC2
434	ERCC3
435	ERCC4
436	ERCC5
437	EREG
438	ERF
439	ERG
440	ESCO1
441	ESCO2
442	ESPL1
443	ESR1
444	ESR2
445	ESRRA
446	ETS1
447	ETS2
448	ETV1
449	ETV2
450	ETV3
451	ETV3L
452	ETV4
453	ETV5
454	ETV6
455	ETV7
456	EWSR1
457	EXT1
458	EXT2
459	EXTL1
460	EZH1
461	EZH2
462	FADD
463	FAM175A
464	FAM46C
465	FANCA
466	FANCB
467	FANCC
468	FANCD2
469	FANCE
470	FANCF
471	FANCG
472	FANCI
473	FANCL
474	FANCM
475	FAS
476	FASLG
477	FAT1
478	FAT2
479	FAT3
480	FAT4
481	FBN1
482	FBXO11
483	FBXO8
484	FBXW11
485	FBXW7
486	FEN1
487	FER
488	FES
489	FEV
490	FGF1
491	FGF10
492	FGF11
493	FGF12
494	FGF13
495	FGF14
496	FGF16
497	FGF17
498	FGF18
499	FGF19
500	FGF2
501	FGF20
502	FGF21
503	FGF22
504	FGF23
505	FGF3
506	FGF4
507	FGF5
508	FGF6
509	FGF7
510	FGF8
511	FGF9
512	FGFR1
513	FGFR2
514	FGFR3
515	FGFR4
516	FGR
517	FH
518	FHIT
519	FIGF
520	FKBP10
521	FKBP5
522	FKBP9
523	FLCN
524	FLI1
525	FLT1
526	FLT3
527	FLT3LG
528	FLT4
529	FOLH1
530	FOS
531	FOSB
532	FOSL1
533	FOSL2
534	FOXA1
535	FOXA2
536	FOXA3
537	FOXG1
538	FOXL1
539	FOXL2
540	FOXM1
541	FOXN3
542	FOXO1
543	FOXO3
544	FOXO4
545	FOXP1
546	FOXP2
547	FOXP3
548	FOXP4
549	FOXQ1
550	FRK
551	FRS2
552	FRS3
553	FSHR
554	FUBP1
555	FUS
556	FYN
557	FZR1
558	G6PC3
559	G6PD
560	GAB1
561	GAB2
562	GABPA
563	GALNT12
564	GATA1
565	GATA2
566	GATA3
567	GATA5
568	GATA6
569	GDNF
570	GFI1
571	GFI1B
572	GFRA4
573	GGCX
574	GHR
575	GID4
576	GLA
577	GLCCI1
578	GLI1
579	GLI2
580	GLI3
581	GLIS1
582	GLIS2
583	GLIS3
584	GNA11
585	GNA13
586	GNAQ
587	GNAS
588	GNRHR
589	GOT1
590	GPC3
591	GPC5
592	GPS2
593	GRB10
594	GRB2
595	GRB7
596	GREM1
597	GRIN2A
598	GRK4
599	GRK5
600	GRM3
601	GRM8
602	GSK3A
603	GSK3B
604	GSTT1
605	GTPBP4
606	GUCY1A2
607	H3F3A
608	HAX1
609	HBEGF
610	HCK
611	HDAC1
612	HDAC10
613	HDAC11
614	HDAC2
615	HDAC3
616	HDAC4
617	HDAC5
618	HDAC6
619	HDAC7
620	HDAC8
621	HDAC9
622	HDGF
623	HELLS
624	HES1
625	HES2
626	HES4
627	HEY1
628	HEY2
629	HGF
630	HIF1A
631	HIF1AN
632	HIST1H1E
633	HIST1H3B
634	HIST1H4E
635	HLA-A
636	HLA-B
637	HLF
638	HLTF
639	HMGA1
640	HMGA2
641	HMGCR
642	HNF1A
643	HNF1B
644	HNRNPA3
645	HOXA10
646	HOXA11
647	HOXA13
648	HOXA3
649	HOXA9
650	HOXB13
651	HOXB3
652	HOXC10
653	HOXC11
654	HOXC13
655	HOXD10
656	HOXD11
657	HOXD13
658	HOXD3
659	HOXD4
660	HR
661	HRAS
662	HSD11B2
663	HSD3B1
664	HSP90AA1
665	HSP90AB1
666	HSPBAP1
667	HTR1A
668	HTR2A
669	ICK
670	ICOS
671	ICOSLG
672	ID1
673	ID2
674	ID3
675	ID4
676	IDH1
677	IDH2
678	IFNLR1
679	IGF1
680	IGF1R
681	IGF2
682	IGF2R
683	IHH
684	IKBIP
685	IKBKAP
686	IKBKB
687	IKBKE
688	IKZF1
689	IKZF2
690	IKZF3
691	IL10RA
692	IL10RB
693	IL11RA
694	IL12RB1
695	IL12RB2
696	IL13RA1
697	IL15RA
698	IL17RA
699	IL17RB
700	IL17RC
701	IL18R1
702	IL18RAP
703	IL1R1
704	IL1R2
705	IL1RAP
706	IL20RA
707	IL20RB
708	IL21R
709	IL22RA1
710	IL22RA2
711	IL23R
712	IL2RA
713	IL2RB
714	IL2RG
715	IL3
716	IL3RA
717	IL4R
718	IL5RA
719	IL6R
720	IL6ST
721	IL7R
722	IL9R
723	ING1
724	ING4
725	INHBA
726	INPP4B
727	INSR
728	INSRR
729	INTS12
730	IQGAP1
731	IQGAP2
732	IQGAP3
733	IRAK1
734	IRF4
735	IRF5
736	IRF6
737	IRS1
738	IRS2
739	IRS4
740	ITK
741	ITPKB
742	JADE1
743	JAK1
744	JAK2
745	JAK3
746	JARID2
747	JAZF1
748	JMJD1C
749	JMJD4
750	JMJD6
751	JMJD7
752	JMJD8
753	JUN
754	JUNB
755	JUND
756	JUP
757	KAT2A
758	KAT2B
759	KAT5
760	KAT6A
761	KAT6B
762	KAT7
763	KAT8
764	KCNH2
765	KCNJ5
766	KCNQ1
767	KDM1A
768	KDM1B
769	KDM2A
770	KDM2B
771	KDM3A
772	KDM3B
773	KDM4A
774	KDM4B
775	KDM4C
776	KDM4D
777	KDM5A
778	KDM5B
779	KDM5C
780	KDM5D
781	KDM6A
782	KDM6B
783	KDM7A
784	KDM8
785	KDR
786	KDSR
787	KEAP1
788	KEL
789	KHSRP
790	KIF1B
791	KIT
792	KITLG
793	KLF12
794	KLF4
795	KLF5
796	KLF6
797	KLF8
798	KMT2A
799	KMT2B
800	KMT2C
801	KMT2D
802	KMT2E
803	KRAS
804	LATS1
805	LATS2
806	LCK
807	LDB1
808	LDLR
809	LEF1
810	LEPR
811	LGR4
812	LGR5
813	LGR6
814	LHCGR
815	LIFR
816	LMNA
817	LMO1
818	LMO2
819	LMO7
820	LMTK2
821	LMTK3
822	LPP
823	LRP1B
824	LRP5
825	LRP6
826	LRRK2
827	LSM1
828	LTK
829	LYL1
830	LYN
831	LZTR1
832	MAD1L1
833	MAD2L1
834	MAD2L2
835	MAF
836	MAFB
837	MAGED1
838	MAGI2
839	MAK
840	MALT1
841	MAML1
842	MAML2
843	MAML3
844	MAMLD1
845	MAOA
846	MAP2K1
847	MAP2K2
848	MAP2K3
849	MAP2K4
850	MAP2K5
851	MAP2K6
852	MAP2K7
853	MAP3K1
854	MAP3K10
855	MAP3K11
856	MAP3K12
857	MAP3K13
858	MAP3K14
859	MAP3K15
860	MAP3K19
861	MAP3K2
862	MAP3K3
863	MAP3K4
864	MAP3K5
865	MAP3K6
866	MAP3K7
867	MAP3K8
868	MAP3K9
869	MAP4
870	MAP4K1
871	MAP4K2
872	MAP4K3
873	MAP4K4
874	MAP4K5
875	MAPK1
876	MAPK10
877	MAPK11
878	MAPK12
879	MAPK13
880	MAPK14
881	MAPK15
882	MAPK3
883	MAPK4
884	MAPK6
885	MAPK7
886	MAPK8
887	MAPK9
888	MAST1
889	MAST2
890	MATK
891	MAU2
892	MAX
893	MBD1
894	MBD3
895	MC1R
896	MCL1
897	MCPH1
898	MDM2
899	MDM4
900	MDS2
901	MECOM
902	MED12
903	MED12L
904	MED29
905	MEF2B
906	MEN1
907	MERTK
908	MET
909	MGA
910	MGMT
911	MID1
912	MINK1
913	MIPOL1
914	MITF
915	MKL1
916	MKL2
917	MLF1
918	MLH1
919	MLH3
920	MLLT1
921	MLLT10
922	MLLT11
923	MLLT3
924	MLLT6
925	MLST8
926	MN1
927	MNX1
928	MOB1A
929	MOB1B
930	MOS
931	MPG
932	MPL
933	MRE11A
934	MSH2
935	MSH3
936	MSH4
937	MSH6
938	MSI2
939	MST1
940	MST1R
941	MTAP
942	MTCP1
943	MTDH
944	MTOR
945	MUSK
946	MUTYH
947	MXD1
948	MYB
949	MYBL1
950	MYBL2
951	MYBPC3
952	MYC
953	MYCL
954	MYCN
955	MYD88
956	MYH11
957	MYH7
958	MYL2
959	MYL3
960	MYLK
961	MYOD1
962	NA
963	NAB1
964	NAB2
965	NAT2
966	NBN
967	NCK1
968	NCK2
969	NCOA1
970	NCOA2
971	NCOA3
972	NCOA4
973	NCOR1
974	NCOR2
975	NCSTN
976	NDRG1
977	NEK1
978	NEK10
979	NEK11
980	NEK2
981	NEK3
982	NEK4
983	NEK5
984	NEK6
985	NEK7
986	NEK8
987	NEK9
988	NF1
989	NF2
990	NFATC1
991	NFATC2
992	NFATC3
993	NFATC4
994	NFE2L2
995	NFIA
996	NFIB
997	NFIC
998	NFIX
999	NFKB1
1000	NFKB2
1001	NFKBIA
1002	NFKBIB
1003	NFKBID
1004	NFKBIE
1005	NFKBIZ
1006	NGF
1007	NHP2
1008	NIPBL
1009	NKX2-1
1010	NKX2-2
1011	NKX2-3
1012	NKX2-4
1013	NKX2-5
1014	NKX2-6
1015	NKX2-8
1016	NKX3-1
1017	NKX3-2
1018	NLRP1
1019	NOD2
1020	NONO
1021	NOP10
1022	NOTCH1
1023	NOTCH2
1024	NOTCH2NL
1025	NOTCH3
1026	NOTCH4
1027	NPM1
1028	NPPB
1029	NPR1
1030	NQO1
1031	NR0B1
1032	NR3C1
1033	NR3C2
1034	NR4A1
1035	NR4A2
1036	NR4A3
1037	NRAS
1038	NRG1
1039	NRG2
1040	NRG3
1041	NRG4
1042	NRIP1
1043	NRTN
1044	NSD1
1045	NT5C2
1046	NTF3
1047	NTF4
1048	NTRK1
1049	NTRK2
1050	NTRK3
1051	NUMB
1052	NUMBL
1053	NUP214
1054	NUP93
1055	NUP98
1056	NUTM1
1057	NUTM2A
1058	NUTM2B
1059	NUTM2F
1060	NUTM2G
1061	ODC1
1062	OLIG2
1063	OSMR
1064	PAK1
1065	PAK2
1066	PAK3
1067	PAK4
1068	PAK6
1069	PAK7
1070	PALB2
1071	PALLD
1072	PARK2
1073	PARP1
1074	PARP2
1075	PARP4
1076	PATZ1
1077	PAX1
1078	PAX2
1079	PAX3
1080	PAX4
1081	PAX5
1082	PAX6
1083	PAX7
1084	PAX8
1085	PAX9
1086	PAXIP1
1087	PBRM1
1088	PBX1
1089	PBX2
1090	PBX3
1091	PBX4
1092	PCBP1
1093	PCSK9
1094	PDCD1
1095	PDCD1LG2
1096	PDGFA
1097	PDGFB
1098	PDGFC
1099	PDGFD
1100	PDGFRA
1101	PDGFRB
1102	PDK1
1103	PDPK1
1104	PDS5A
1105	PDS5B
1106	PEAR1
1107	PEG3
1108	PERP
1109	PGF
1110	PGR
1111	PHB
1112	PHF1
1113	PHF2
1114	PHF6
1115	PHF8
1116	PHIP
1117	PHLPP1
1118	PHLPP2
1119	PHOX2A
1120	PHOX2B
1121	PICALM
1122	PIK3C2A
1123	PIK3C2B
1124	PIK3C2G
1125	PIK3C3
1126	PIK3CA
1127	PIK3CB
1128	PIK3CD
1129	PIK3CG
1130	PIK3R1
1131	PIK3R2
1132	PIK3R3
1133	PIK3R4
1134	PIM1
1135	PIM2
1136	PIM3
1137	PKHD1
1138	PKP2
1139	PLA2G2A
1140	PLAG1
1141	PLAGL1
1142	PLAGL2
1143	PLCG1
1144	PLCG2
1145	PLK1
1146	PLK2
1147	PLK3
1148	PLK4
1149	PMAIP1
1150	PML
1151	PMS1
1152	PMS2
1153	PNRC1
1154	POLD1
1155	POLE
1156	POR
1157	POT1
1158	POU2AF1
1159	POU2F2
1160	POU5F1
1161	POU5F1B
1162	POU5F2
1163	POU6F1
1164	POU6F2
1165	PPARA
1166	PPARD
1167	PPARG
1168	PPFIA1
1169	PPM1D
1170	PPP1R1C
1171	PPP2R1A
1172	PPP2R1B
1173	PPP2R2B
1174	PPP6C
1175	PRCC
1176	PRDM1
1177	PRDM10
1178	PRDM11
1179	PRDM12
1180	PRDM13
1181	PRDM14
1182	PRDM15
1183	PRDM16
1184	PRDM2
1185	PRDM4
1186	PRDM5
1187	PRDM6
1188	PRDM7
1189	PRDM8
1190	PRDM9
1191	PREX2
1192	PRF1
1193	PRKACA
1194	PRKACB
1195	PRKAG2
1196	PRKAR1A
1197	PRKAR1B
1198	PRKCI
1199	PRKD1
1200	PRKDC
1201	PRLR
1202	PRMT1
1203	PRMT2
1204	PRMT3
1205	PRMT5
1206	PRMT6
1207	PRMT7
1208	PRMT8
1209	PRPF40B
1210	PRPF6
1211	PRRX1
1212	PRRX2
1213	PRSS1
1214	PRSS3
1215	PRSS8
1216	PSEN1
1217	PSEN2
1218	PSENEN
1219	PSIP1
1220	PSPN
1221	PTCH1
1222	PTCH2
1223	PTEN
1224	PTGIS
1225	PTGS1
1226	PTGS2
1227	PTK2
1228	PTK2B
1229	PTK6
1230	PTK7
1231	PTPN11
1232	PTPN2
1233	PTPN21
1234	PTPN6
1235	PTPRB
1236	PTPRC
1237	PTPRD
1238	PTPRF
1239	PTPRG
1240	PTPRJ
1241	PTPRK
1242	PTPRM
1243	PTPRQ
1244	PTPRR
1245	PTPRT
1246	PTTG1
1247	PVT1
1248	RAB23
1249	RAB25
1250	RABEP1
1251	RAC1
1252	RAC2
1253	RAD21
1254	RAD50
1255	RAD51
1256	RAD51AP1
1257	RAD51B
1258	RAD51C
1259	RAD51D
1260	RAD52
1261	RAD54B
1262	RAD54L
1263	RAF1
1264	RAP1GDS1
1265	RARA
1266	RARB
1267	RARG
1268	RASA1
1269	RB1
1270	RBM10
1271	RBM14
1272	RBM15
1273	RBMX
1274	RBMXL1
1275	RBMXL2
1276	RBPJ
1277	REC8
1278	RECQL4
1279	REL
1280	RELA
1281	RELB
1282	RET
1283	RHEB
1284	RHOA
1285	RHOB
1286	RHOH
1287	RHOT1
1288	RICTOR
1289	RIPK1
1290	RIPK2
1291	RIPK3
1292	RIPK4
1293	RIT1
1294	RNF213
1295	RNF40
1296	RNF43
1297	ROBO2
1298	ROCK1
1299	ROCK2
1300	ROR1
1301	ROR2
1302	ROS1
1303	RPA1
1304	RPL5
1305	RPN1
1306	RPS6KB1
1307	RPS6KB2
1308	RPTOR
1309	RRM1
1310	RSPO2
1311	RSPO3
1312	RUNX1
1313	RUNX1T1
1314	RUNX2
1315	RUNX3
1316	RUVBL1
1317	RXRA
1318	RYK
1319	RYR1
1320	RYR2
1321	SAMD9
1322	SAV1
1323	SBDS
1324	SCN5A
1325	SDHA
1326	SDHAF2
1327	SDHB
1328	SDHC
1329	SDHD
1330	SET
1331	SETBP1
1332	SETD1A
1333	SETD1B
1334	SETD2
1335	SETD3
1336	SETD4
1337	SETD5
1338	SETD6
1339	SETD7
1340	SETD8
1341	SETD9
1342	SETDB1
1343	SETDB2
1344	SETMAR
1345	SF1
1346	SF3A1
1347	SF3B1
1348	SFPQ
1349	SFRP1
1350	SGK1
1351	SGOL1
1352	SGOL2
1353	SH2B3
1354	SH2D1A
1355	SH3GL1
1356	SHB
1357	SHC1
1358	SHC2
1359	SHC3
1360	SHC4
1361	SHFM1
1362	SHH
1363	SHOC2
1364	SKI
1365	SKIL
1366	SKOR1
1367	SKP2
1368	SLC15A2
1369	SLC19A1
1370	SLC22A1
1371	SLC22A2
1372	SLC22A3
1373	SLC22A6
1374	SLC26A3
1375	SLC47A1
1376	SLC47A2
1377	SLC6A3
1378	SLC6A4
1379	SLCO1A2
1380	SLCO1B1
1381	SLCO1B3
1382	SLCO2B1
1383	SLIT2
1384	SLX4
1385	SMAD1
1386	SMAD2
1387	SMAD3
1388	SMAD4
1389	SMAD5
1390	SMAD6
1391	SMAD7
1392	SMAD9
1393	SMARCA1
1394	SMARCA2
1395	SMARCA4
1396	SMARCA5
1397	SMARCB1
1398	SMARCC1
1399	SMARCD1
1400	SMARCD2
1401	SMARCD3
1402	SMARCE1
1403	SMC1A
1404	SMC1B
1405	SMC2
1406	SMC3
1407	SMC4
1408	SMC5
1409	SMC6
1410	SMCHD1
1411	SMO
1412	SMURF1
1413	SMURF2
1414	SMYD1
1415	SMYD2
1416	SMYD3
1417	SMYD4
1418	SMYD5
1419	SOCS1
1420	SOS1
1421	SOS2
1422	SOX1
1423	SOX10
1424	SOX17
1425	SOX2
1426	SOX21
1427	SOX3
1428	SOX8
1429	SOX9
1430	SP100
1431	SP110
1432	SP140
1433	SP140L
1434	SP3
1435	SPDEF
1436	SPEN
1437	SPI1
1438	SPIB
1439	SPIC
1440	SPOP
1441	SPOPL
1442	SPRED1
1443	SPRED2
1444	SPRED3
1445	SPRY2
1446	SPRY3
1447	SRC
1448	SRGAP3
1449	SRMS
1450	SRSF2
1451	SS18
1452	SS18L1
1453	SSTR1
1454	SSTR2
1455	SSTR3
1456	SSTR4
1457	SSTR5
1458	SSX1
1459	SSX2
1460	SSX3
1461	SSX4
1462	STAG1
1463	STAG2
1464	STARD3
1465	STAT1
1466	STAT2
1467	STAT3
1468	STAT4
1469	STAT5A
1470	STAT5B
1471	STAT6
1472	STK11
1473	STK19
1474	STK3
1475	STK36
1476	STK4
1477	STYK1
1478	SUFU
1479	SULT1A1
1480	SUV39H1
1481	SUV39H2
1482	SUV420H1
1483	SUV420H2
1484	SUZ12
1485	SYK
1486	SYNE1
1487	TAF1
1488	TAF15
1489	TAF1L
1490	TAL1
1491	TAL2
1492	TAOK1
1493	TAOK2
1494	TAOK3
1495	TBC1D12
1496	TBL1X
1497	TBL1XR1
1498	TBP
1499	TBX18
1500	TBX2
1501	TBX22
1502	TBX3
1503	TBXAS1
1504	TCEB1
1505	TCF12
1506	TCF3
1507	TCF4
1508	TCF7
1509	TCF7L1
1510	TCF7L2
1511	TCL1A
1512	TCL1B
1513	TEAD1
1514	TEAD2
1515	TEAD3
1516	TEAD4
1517	TEC
1518	TEF
1519	TEK
1520	TENM2
1521	TERC
1522	TERF1
1523	TERT
1524	TET1
1525	TET2
1526	TET3
1527	TFE3
1528	TFEB
1529	TFEC
1530	TFG
1531	TGFA
1532	TGFB1
1533	TGFB2
1534	TGFBR1
1535	TGFBR2
1536	THPO
1537	TIE1
1538	TINF2
1539	TLK1
1540	TLK2
1541	TLR1
1542	TLR10
1543	TLR2
1544	TLR4
1545	TLR5
1546	TLR6
1547	TLR7
1548	TLR8
1549	TLR9
1550	TLX1
1551	TLX2
1552	TLX3
1553	TMC6
1554	TMC8
1555	TMEM127
1556	TMEM43
1557	TMPRSS2
1558	TNFAIP3
1559	TNFRSF14
1560	TNFRSF17
1561	TNK1
1562	TNK2
1563	TNKS
1564	TNKS2
1565	TNNI3
1566	TNNT2
1567	TOP1
1568	TOP2A
1569	TOP2B
1570	TP53
1571	TP53BP1
1572	TP63
1573	TPM1
1574	TPMT
1575	TPTE
1576	TPTE2
1577	TRAF1
1578	TRAF2
1579	TRAF3
1580	TRAF3IP1
1581	TRAF3IP2
1582	TRAF3IP3
1583	TRAF6
1584	TRAF7
1585	TRIB1
1586	TRIB2
1587	TRIB3
1588	TRIM24
1589	TRIM28
1590	TRIM33
1591	TRIM66
1592	TRIO
1593	TRRAP
1594	TSC1
1595	TSC2
1596	TSHR
1597	TSHZ3
1598	TWIST1
1599	TWIST2
1600	TXK
1601	TYK2
1602	TYRO3
1603	U2AF1
1604	U2AF2
1605	UBE2D1
1606	UBE2D2
1607	UBE2D3
1608	UBE2D4
1609	UBE4A
1610	UBR5
1611	UGT1A1
1612	UGT1A4
1613	UHRF1
1614	UHRF2
1615	USB1
1616	USP9X
1617	USP9Y
1618	UTY
1619	VAV1
1620	VAV2
1621	VAV3
1622	VDR
1623	VEGFA
1624	VEGFB
1625	VEGFC
1626	VGLL1
1627	VGLL2
1628	VGLL3
1629	VGLL4
1630	VHL
1631	VHLL
1632	VKORC1
1633	VTCN1
1634	WAPL
1635	WAS
1636	WASL
1637	WHSC1
1638	WHSC1L1
1639	WIF1
1640	WISP1
1641	WNK1
1642	WNK2
1643	WNK3
1644	WNK4
1645	WNT1
1646	WNT10A
1647	WNT10B
1648	WNT11
1649	WNT16
1650	WNT2
1651	WNT2B
1652	WNT3
1653	WNT3A
1654	WNT4
1655	WNT5A
1656	WNT5B
1657	WNT6
1658	WNT7A
1659	WNT7B
1660	WNT8A
1661	WNT8B
1662	WNT9A
1663	WNT9B
1664	WRN
1665	WT1
1666	WWTR1
1667	XBP1
1668	XIAP
1669	XIRP2
1670	XPA
1671	XPC
1672	XPO1
1673	XRCC2
1674	YAP1
1675	YEATS4
1676	YES1
1677	YWHAB
1678	YWHAE
1679	YWHAH
1680	YWHAQ
1681	YWHAZ
1682	YY1
1683	ZAP70
1684	ZBTB16
1685	ZBTB20
1686	ZBTB33
1687	ZBTB5
1688	ZBTB7B
1689	ZC3H12A
1690	ZC3H12D
1691	ZC3H7B
1692	ZCCHC7
1693	ZEB2
1694	ZFHX3
1695	ZMYM3
1696	ZMYND11
1697	ZMYND8
1698	ZNF217
1699	ZNF384
1700	ZNF423
1701	ZNF444
1702	ZNF471
1703	ZNF521
1704	ZNF607
1705	ZNF639
1706	ZNF668
1707	ZNF703
1708	ZNF704
1709	ZNF750
1710	ZNRF3
1711	ZRSR2
