# Supplementary material for: Clinical validation of the Tempus xO assay
Source: Oncotarget. 2018 May 25;9(40):25826–32. doi: 10.18632/oncotarget.25381 (PMC5995233; doi:10.18632/oncotarget.25381)
Supplement: Supplementary file 3 [file oncotarget-09-25826-s003.xlsx]

## Sheet: Table 2
Supplementary Table 2: Tempus xO assay Tier 1 genes
Number	Symbol
1	ABCB1
2	ABL1
3	AKT1
4	AKT2
5	ALK
6	AR
7	ARAF
8	AREG
9	ATM
10	ATRX
11	AURKA
12	B2M
13	BCL2L11
14	BIRC5
15	BRAF
16	BRCA1
17	BRCA2
18	BRD4
19	BTK
20	CCND1
21	CD274
22	CDK4
23	CDK6
24	CDKN1A
25	CDKN1B
26	CDKN2A
27	CEBPA
28	CHEK2
29	CSF3R
30	CTLA4
31	CTNNB1
32	DDR2
33	DNMT1
34	DNMT3A
35	DPYD
36	EGFR
37	EPHB4
38	ERBB2
39	ERBB3
40	ERBB4
41	ERCC1
42	ERCC2
43	EREG
44	ESR1
45	ETS2
46	FANCA
47	FANCC
48	FBXW7
49	FGF3
50	FGFR1
51	FGFR2
52	FGFR3
53	FLCN
54	FLT3
55	FOXP3
56	GNA11
57	GNAQ
58	HDAC2
59	HGF
60	HIF1A
61	HRAS
62	IDH1
63	IDH2
64	IGF1R
65	IGF2
66	JAK1
67	JAK2
68	JUN
69	KDR
70	KIT
71	KMT2A
72	KRAS
73	LRP1B
74	MAP2K1
75	MAP2K2
76	MAPK1
77	MDM2
78	MET
79	MGMT
80	MITF
81	MLH1
82	MTOR
83	MYD88
84	NF1
85	NF2
86	NOTCH1
87	NPM1
88	NRAS
89	NRG1
90	NTRK1
91	NTRK3
92	PALB2
93	PDGFRA
94	PDGFRB
95	PGR
96	PIK3CA
97	PIK3CB
98	PIK3R1
99	PLCG2
100	PML
101	PMS2
102	POLE
103	PTCH1
104	PTEN
105	PTGS2
106	RAC1
107	RAD50
108	RAD51C
109	RAF1
110	RB1
111	RET
112	RICTOR
113	RNF43
114	ROS1
115	RUNX1
116	SGK1
117	SMAD4
118	SMARCA4
119	SMARCB1
120	SMO
121	STK11
122	TOP1
123	TOP2A
124	TP53
125	TSC1
126	TSC2
127	UGT1A1
128	VEGFA
129	VHL
130	WT1
