# Supplementary material for: Clinical validation of the Tempus xO assay
Source: Oncotarget. 2018 May 25;9(40):25826–32. doi: 10.18632/oncotarget.25381 (PMC5995233; doi:10.18632/oncotarget.25381)
Supplement: Supplementary file 4 [file oncotarget-09-25826-s004.xlsx]

## Sheet: Table 3
Supplementary Table 3: 41 clinically-actionable RNA based gene rearrangement
Number	Symbol
1	ABL1
2	ALK
3	BCL11A
4	BCL2
5	BCR
6	BRAF
7	BRD4
8	CBFB
9	CCDC6
10	CCND1
11	CTLA4
12	EGFR
13	ESR1
14	ETV6
15	FGFR1
16	FGFR2
17	FGFR3
18	FLT3
19	KMT2A
20	MET
21	NR4A3
22	NRG1
23	NTRK1
24	NTRK2
25	NTRK3
26	PDGFRA
27	PDGFRB
28	PML
29	RET
30	ROS1
31	TFE3
32	JAK2
33	CRLF2
34	RAF1
35	NOTCH2
36	AKT3
37	ERBB4
38	NOTCH1
39	PTC1
40	TMPRSS2
41	RARA
