# Supplementary material for: Clinical validation of the Tempus xO assay
Source: Oncotarget. 2018 May 25;9(40):25826–32. doi: 10.18632/oncotarget.25381 (PMC5995233; doi:10.18632/oncotarget.25381)
Supplement: Supplementary file 7 [file oncotarget-09-25826-s007.xlsx]

## Sheet: Sheet1
Supplementary Table 6: Summary statistics
Somatic Variants
Analysis	Comparator	Reference Method	Percent	Sites Assayed	Concordant
Sensitivity	MCTP	NGS - Hybrid Capture	94.77	153	145
Sensitivity	NeoGenomics	NGS - Amplicon	97.5	41	40
Sensitivity	Cell lines	ATCC-Validated Variants	100	52	52
PPV Tier 1	MCTP/ACGT	NGS - Hybrid Capture + Amplicon	100	33	33
PPV Tier 2	MCTP/ACGT	NGS - Hybrid Capture + Amplicon	94.6	107	113
Somatic Copy Number
Analysis	Comparator	Reference Method	Percent	Sites Assayed	Concordant
Sensitivity	NMH	FISH	100	4	4
Sensitivity	Cell lines	NGS	100	16	16
Specificity	NMH	FISH	100	16	16
Sensitivity	Cell lines	NGS	100	16	16
Sensitivity	Cell line Titers	NGS	100	35	35
